# Supplementary material for: Dynamic Changes in Jackfruit (Artocarpus heterophyllus Lam.) Polyphenols During Maturation and In Vitro Digestion and Their Effects on the Gut Microbiota
Source: Antioxidants (Basel). 2025 Dec 23;15(1):26. doi: 10.3390/antiox15010026 (PMC12837454; doi:10.3390/antiox15010026)
Supplement: Supplementary file 1 [file antioxidants-15-00026-s001.zip]

Archive with 1 entries (1 files):
- antioxidants-4002730-supplementary.docx
